# Supplementary material for: TRAFICA: an open chromatin language model to improve transcription factor binding affinity prediction
Source: Bioinformatics. 2025 Aug 23;41(11):btaf469. doi: 10.1093/bioinformatics/btaf469 (PMC12582366; doi:10.1093/bioinformatics/btaf469)
Supplement: btaf469_Supplementary_Data [file btaf469_supplementary_data.zip]

Archive with 2 entries (2 files):
- TRAFICA_Bioinformatics_Supplementary_RevisionFinal.pdf
- Supplementary_Tables.xlsx
